# Supplementary material for: Increased DNA microarray hybridization specificity using sscDNA targets
Source: BMC Genomics. 2005 Apr 22;6:57. doi: 10.1186/1471-2164-6-57 (PMC1090574; doi:10.1186/1471-2164-6-57)
Supplement: Additional File 1 — Hybridization Metrics is a .txt file suitable for opening in Microsoft Excel containing information about each individual hybridization. [file 1471-2164-6-57-S1.txt]

Experiment 1 (HG-U133A arrays)							
Sample	cUHR 1	cUHR 2					
Background mean	48.88	43.06					
Background stdev	3.72	1.43					
Scaling factor	2.494	2.324					
Present call	12431	12160					
% Present call	55.80%	54.60%					
Average Signal (All)	365.4	365.4					


Experiment 2 (Mu6500subA arrays)							
Sample	Mouse liver 1	Mouse liver 2	Mouse liver 3	Mouse liver 4	Mouse liver 5	Mouse liver 6	
Background	43.36	48.35	50.52	50.11	49.18	58.82	
Background stdev	1.84	2.47	3.01	2.43	4.17	6.11	
Scaling factor	51.372	46.464	82.356	53.614	68.19	51.8	
Present call	302	304	221	286	236	249	
% Present call	18.60%	18.70%	13.60%	17.60%	14.50%	15.30%	
Average Signal (All)	764.9	675.7	675.2	700.4	641.6	657.9	


Experiment 3 (HG-U95Av2 arrays)							
Sample	K562 1	K562 2	K562 3	sUHR 1	sUHR 2	sUHR 3	
Background	56.24	62.89	58.52	58.03	54.14	49.34	
Background stdev	0.66	0.76	1.67	0.94	1.08	1.09	
Scaling factor	2.269	2.96	3.736	2.411	2.892	4.481	
Present call	5807	5431	5161	6953	6602	6547	
% Present call	46.10%	43.10%	41.00%	55.20%	52.40%	52.00%	
Average Signal (All)	386.3	388	403.5	371.2	377.8	390.3	


Experiment 4 (HG-U95Av2 array)							
Sample	No input RNA 1						
Background	32.85
Background stdev	2.52
Scaling factor	235.799
Present call	73
% Present call	0.60%
Average Signal (All)	521
