# Supplementary material for: Increased DNA microarray hybridization specificity using sscDNA targets
Source: BMC Genomics. 2005 Apr 22;6:57. doi: 10.1186/1471-2164-6-57 (PMC1090574; doi:10.1186/1471-2164-6-57)
Supplement: Additional File 2 — Taqman Primers provides sequence information for oligonucleotides used for qRT-PCR. [file 1471-2164-6-57-S2.txt]

Following are the sequence data for all primers and Taq Man probes.
The outside primer pair is designated RTF and RTR. The nested primer pair (used with the probe) is designated TMF and TMR.
The Taq Man probe is designated TMP. All probes are labeled 5'FAM/3'BHQ.
CALD1	Homo sapiens caldesmon 1 (CALD1), mRNA	NM_004342
Caldesmon-RTF	CCAGTGCAATTGAGGGAACA
Caldesmon-RTR	TTATTTGGTGTGCCTGCTGC
Caldesmon-TMF	GGAACAAAAAGCGCAAAACC
Caldesmon-TMP	CGGCAGCCTCGGATCTTCCTGTT
Caldesmon-TMR	TGTTGCGTACACCTTCAGCAG
CD44	Homo sapiens CD44 antigen (homing function and Indian blood group system) (CD44), mRNA	NM_000610
CD44-RTF	ATGGCTGATCATCTTGGCATC
CD44-RTR	TCCTCCACAGCTCCATTGC
CD44-TMF	GCTGATCATCTTGGCATCCC
CD44-TMP	CTTGGCCTTGGCTTTGATTCTTGCAG
CD44-TMR	CGACTGTTGACTGCAATGCA
GRB2	Homo sapiens growth factor receptor-bound protein 2 (GRB2), mRNA	NM_002086
EGFRPGRB2-RTF	ACCGGAACGTCTAAGAGTCAAGA
EGFRPGRB2-RTR	GGGAAAGAGGAGCAGCAGTGA
EGFRPGRB2-TMF	AACCCACAAGCTGCCTCTGA
EGFRPGRB2-TMP	TGTTCTGCACTCCCTCACAGGCTGCT
EGFRPGRB2-TMR	CAACCAAAGTGAGAGGGTCACA
EGF	Homo sapiens epidermal growth factor (beta-urogastrone) (EGF), mRNA	NM_001963
EGF-RTF	CTATGGGACACAGACCCTTGAAG
EGF-RTR	CTCCAGGCATTGAGTAGGTGATT
EGF-TMF	CAGCTAACCCATTATGGCAACA
EGF-TMP	ACCCACCACACCAAATGGAGCTGACT
EGF-TMR	TGTGCATCGACATAGTTCATTCTTC
FN1	Homo sapiens fibronectin 1 (FN1), transcript variants 1-7	NM_212476.1
Fibronectin-RTF	CCCCATAAGGCATAGGCCA
Fibronectin-RTR	TGCCAACAGGATGACATGAAA
Fibronectin-TMF	CCGCCGAATGTAGGACAAGA
Fibronectin-TMP	CAACCATCTCATGGGCCCCATTCC
Fibronectin-TMR	TGCCAACAGGATGACATGAAA
GAPD	Homo sapiens glyceraldehyde-3-phosphate dehydrogenase (GAPD), mRNA	NM_002046
GAPDH-RTF	CAATGACCCCTTCATTGACCTC
GAPDH-RTR	CTCGCTCCTGGAAGATGGTGAT
GAPDH-TMF	GATTCCACCCATGGCAAATTC
GAPDH-TMP	CGTTCTCAGCCTTGACGGTGCCA
GAPDH-TMR	GGGATTTCCATTGATGACAAGC
MMP2	Homo sapiens matrix metalloproteinase 2 (gelatinase A, 72kD gelatinase, 72kD type IV collagenase) (MMP2), mRNA	NM_004530
GelatinaseA-RTF	TTTGATGGCATCGCTCAGATC
GelatinaseA-RTR	ATCAATCTTTTCCGGGAGCTC
GelatinaseA-TMF	CGCTCAGATCCGTGGTGAG
GelatinaseA-TMP	CTTCAAGGACCGGTTCATTTGGCG
GelatinaseA-TMR	TGTCACGTGGCGTCACAGT
HIF1	Homo sapiens hypoxia-inducible factor 1, alpha subunit (basic helix-loop-helix transcription factor) (HIF1A), mRNA	NM_001530
HIF1-RTF	ATGTTAGCTCCCTATATCCCAATGG
HIF1-RTR	TGGTGATGATGTGGCACTAGTAGTTT
HIF1-TMF	CCAGTTACGTTCCTTCGATCAGT
HIF1-TMP	TCACCATTAGAAAGCAGTTCCGCAAGCC
HIF1-TMR	TTTGAGGACTTGCGCTTTCA
IL13RA1	Homo sapiens interleukin 13 receptor, alpha 1 (IL13RA1), mRNA	NM_001560
IL13ra1-RTF	TCTCACCCCCAGAAGGTGATC
IL13ra1-RTR	TCCAGGCTTCTGTGCCAATAG
IL13ra1-TMF	GAGTCTGCTGTGATTGAGCTTCA
IL13ra1-TMP	TGCATTTGGCACAACCTGAGCTACATG
IL13ra1-TMR	CGGGACTGGTATTCCTTCCA
TXLN	Homo sapiens taxilin (DKFZp451J0118), mRNA	NM_175852.3
IL14-RTF	CTCAGCCAGCTCCATGTTCTC
IL14-RTR	CTCCTACAGAAAAAGCAGAGCCA
IL14-TMF	AGCTTGGAGTTGCGCTCATT
IL14-TMP	TGCTGTTCCATCTGCAGCTGAATGTCAT
IL14-TMR	CTCGCACTTCCAGGTGACACT
IL1RN	Homo sapiens interleukin 1 receptor antagonist (IL1RN), mRNA	NM_000577
IL1rn-RTF	CTCCGCAGTCACCTAATCACTCT
IL1rn-RTR	GGCTCAATGGGTACCACATCTATCT
IL1rn-TMF	TTCCTGTTCCATTCAGAGACGAT
IL1rn-TMP	TGCCGACCCTCTGGGAGAAAATCC
IL1rn-TMR	AGATTCTGAAGGCTTGCATCTTG
IL8	Homo sapiens interleukin 8 (IL8), mRNA	NM_000584
IL8-RTF	ACTCCAAACCTTTCCACCCC
IL8-RTR	CATCTTCACTGATTCTTGGATACCAC
IL8-TMF	CCACACTGCGCCAACACAGAAATTATTG
IL8-TMP	AAGCTTTCTGATGGAAGAGAGCTCTGTC
IL8-TMR	GCCCTCTTCAAAAACTTCTCCACAACCC
KCNQ1	Homo sapiens potassium voltage-gated channel, KQT-like subfamily, member 1 (KCNQ1), mRNA	NM_000218
KVLQT1-RTF	AGACCGCATGGAGGTGCTAT
KVLQT1-RTR	CACAGACTTCTTGGGTTTGGG
KVLQT1-TMF	CGCATGGAGGTGCTATGCT
KVLQT1-TMP	CCGAGAACCCCGACTCCTCCACC
KVLQT1-TMR	GGCCTTCCGGATGTAGATCTT
SCYA2	Homo sapiens small inducible cytokine A2 (monocyte chemotactic protein 1, homologous to mouse Sig-je) (SCYA2), mRNA	NM_002982
M-CP1-RTF	GAAGAATCACCAGCAGCAAGTG
M-CP1-RTR	GGGTTGTGGAGTGAGTGTTCAA
M-CP1-TMF	AAGACCATTGTGGCCAAGGA
M-CP1-TMP	CCACTTCTGCTTGGGGTCAGCACAG
M-CP1-TMR	TGTCCAGGTGGTCCATGGA
SCYA20	Homo sapiens small inducible cytokine subfamily A (Cys-Cys), member 20 (SCYA20), mRNA	NM_004591
MIP3A-RTF	GGCTGTGACATCAATGCTATCATC
MIP3A-RTR	GTCCAGTGAGGCACAAATTAGATAAG
MIP3A-TMF	TCTGGAATGGAATTGGACATAGCCCAAG
MIP3A-TMP	CCAACCCCAGCAAGGTTCTTTCTG
MIP3A-TMR	ACCCTCCATGATGTGCAAGTGAAACC
MMP1	Homo sapiens matrix metalloproteinase 1 (interstitial collagenase) (MMP1), Mrna	NM_002421
MMP1-RTF	GGTCTCTGAGGGTCAAGCAGA
MMP1-RTR	AATACCTGGGCCTGGTTGAAA
MMP1-TMF	GGGAGATCATCGGGACAACTC
MMP1-TMP	CCTTTTGATGGACCTGGAGGAAATCTTGC
MMP1-TMR	GGGCCTGGTTGAAAAGCAT
SPP1	Homo sapiens secreted phosphoprotein 1 (osteopontin, bone sialoprotein I, early T-lymphocyte activation 1) (SPP1), mRNA	NM_000582
OstPont-RTF	CAACAAATACCCAGATGCTGTGG
OstPont-RTR	AATGGTGAGACTCATCAGACTGGTG
OstPont-TMF	GGCTAAACCCTGACCCATCTC
OstPont-TMP	ATCTCCTAGCCCCACAGACCCTTCCA
OstPont-TMR	TCCTGGCTGTCCACATGGT
PPAP2a	Homo sapiens phosphatidic acid phosphatase type 2A (PPAP2A), transcript variants 1&2, mRNA	NM_003711
PAP2a1-RTF	CCACACTGCAATTTGGTCTTGT
PAP2a1-RTR	TCCCAGTTGTTGGTGTTTCATG
PAP2a1-TMF	GGGCCTTTCTCGAGTTTCTGA
PAP2a1-TMP	CCAGTCAACACATCGCTCCAGTGGTG
PAP2a1-TMR	CAACCAGAGCTCCCTGAATGA
F2R	Homo sapiens coagulation factor II (thrombin) receptor (F2R), mRNA	NM_001992
PAR1-RTF	ATCAATGCTCAGCACACCCA
PAR1-RTR	GGTGTCACCCAAGGGCAG
PAR1-TMF	ATCCAGGACATACACCCCTTTG
PAR1-TMP	ACGCCCCTCATGCAGGAGTTGTTC
PAR1-TMR	CCGCTCAGCTACCTGTGATG
PDGFA	Homo sapiens platelet-derived growth factor alpha polypeptide (PDGFA), mRNA	NM_002607
PDGFAA-RTF	CCAGGTGAGGTTAGAGGAGCA
PDGFAA-RTR	CATGTCCCAGGAAAGGGCT
PDGFAA-TMF	GAGCATTTGGAGTGCGCCT
PDGFAA-TMP	CGCGACCACAAGCCTGAATCCG
PDGFAA-TMR	CCGTGTCCTCTTCCCGATAA
PMX1	Homo sapiens paired mesoderm homeo box 1 (PMX1), transcript variant pmx-1a, mRNA	NM_006902
PHOX1-RTF	GAGCGTGTCTTTGAGCGGAC
PHOX1-RTR	GGAACTTGGCTCTTCGGTTCT
PHOX1-TMF	TGATGCTTTTGTGCGAGAAGA
PHOX1-TMP	TTGCCCGCCGGGTGAACC
PHOX1-TMR	CTGCACTCTCGCCTCGGT
TFRC	Homo sapiens transferrin receptor (p90, CD71) (TFRC), mRNA	NM_003234
TransfRec-RTF	CAGGAACCGAGTCTCCAGTGAG
TransfRec-RTR	GGTGAAGTCTGTGCTGTCCAGTT
TransfRec-TMF	GGAGGAGCCAGGAGAGGACTT
TransfRec-TMP	ATCCCAATATAAGCGACGTGCTGCAGG
TransfRec-TMR	TCTCCGACAACTTTCTCTTCAGGT
TFF3	Homo sapiens trefoil factor 3 (intestinal) (TFF3), mRNA	NM_003226
Tref3F-RTF	CAGGCTGAGCACCCTTGC
Tref3F-RTR	CATCAGGCTCCAGATATGAACTTTC
Tref3F-TMF	CCTTGCCCGGCTGTGA
Tref3F-TMP	TGCTGCCAGGCACTGTTCATCTCAG
Tref3F-TMR	CGGGAGCAAAGGGACAGAA
TGFBI	Homo sapiens transforming growth factor, beta-induced, 68kD (TGFBI), mRNA	NM_000358
BIGH3-RTF	TCTTCGCCCCTAGCAACG
BIGH3-RTR	GAGGTGAGGGTCATGCCGT
BIGH3-TMF	TCCCTGGTCAGCAATGTCAA
BIGH3-TMP	TGAGCTGCTCAATGCCCTCCGCTAC
BIGH3-TMR	CTCGCCTGCCCACCATAT
CTSB	Homo sapiens cathepsin B (CTSB), mRNA	NM_001908
CathepB-RTF	CCGTGTCGGATGAGCTGGT
CathepB-RTR	GCCCTGGTCTCTGATCTCTTTG
CathepB-TMF	TCAACTATGTCAACAAACGGAATACC
CathepB-TMP	AAGTTGTGCCCGGCCTGCCA
CathepB-TMR	CAAGTAGCTCATGTCCACGTTGTA
CXCR4	Homo sapiens chemokine (C-X-C motif), receptor 4 (fusin) (CXCR4), mRNA	NM_003467
CXCR4-RTF	CATGGGTTACCAGAAGAAACTGAG
CXCR4-RTR	AGTACCAGTTTGCCACGGC
CXCR4-TMF	GAGAAGCATGACGGACAAGTACA
CXCR4-TMP	CTGCACCTGTCAGTGGCCGACCT
CXCR4-TMR	GGGAAGCGTGATGACAAAGAG
ESM1	Homo sapiens endothelial cell-specific molecule 1 (ESM1), mRNA	NM_007036
ESM-RTF	ACTTGCTACCGCACAGTCTCAG
ESM-RTR	TGCTCCGTGAGAGAAACAAATC
ESM-TMF	GGTGAAGAGTTTGGTATCTGCAAAG
ESM-TMP	CCTACGGCACCTTCGGGATGGATT
ESM-TMR	ACTGGCAGTTGCAGGTCTCTC
FLT3LG	Homo sapiens fms-related tyrosine kinase 3 ligand (FLT3LG), mRNA	NM_001459
FLT3lig-RTF	AGTCACCGTGGCCTCCAAC
FLT3lig-RTR	TTGGTCTGGACGAAGCGAA
FLT3lig-TMF	GGATGGAGCGGCTCAAGAC
FLT3lig-TMP	AGCCTTGCATCTTGGACCCAGCG
FLT3lig-TMR	TGACAAAGTGTATCTCCGTGTTCAC
GATA3	Homo sapiens GATA-binding protein 3 (GATA3), mRNA	NM_002051
GATA3-RTF	CTGAGCCACATCTCGCCCT
GATA3-RTR	CATCGCGTTTAGGCTTCATG
GATA3-TMF	AGCCTGTCCTTTGGACCACA
GATA3-TMP	CACCCCTCCAGCATGGTCACCG
GATA3-TMR	CATCGAGCAGGGCTCTAACC
SLC6A7	Homo sapiens solute carrier family 6 (neurotransmitter transporter, L-proline), member 7 (SLC6A7), mRNA	NM_014228.2
HPROT-RTF	TGCTTCTGACTCTCGGCCTAGAT
HPROT-RTR	GCGCTGTAGTCATCCAGAAGGA
HPROT-TMF	GCTGTGACAGATGAGTTCCCATAC
HPROT-TMP	ACCGCCTTCTTGGGCCGCA
HPROT-TMR	ACGCAGATGAGCCCTGAGA
PRKCB1	Homo sapiens protein kinase C, beta 1 (PRKCB1), mRNA	NM_002738
PKCB1-RTF	GGCGACCTCATGTATCACATCC
PKCB1-RTR	CCTCAGAATCGAGCATCACGT
PKCB1-TMF	CAAGTCGGCCGGTTCAAG
PKCB1-TMP	AGCCCCATGCTGTATTTTACGCTGCA
PKCB1-TMR	AAGAACAGACCGATGGCAATTT
ARHGAP5	Homo sapiens Rho GTPase activating protein 5 (ARHGAP5), mRNA	NM_001173
RHOAGAP-RTF	TCATCTTGCTACCAGTATTTAGAAGCC
RHOAGAP-RTR	AATTAGCGCCTGGTGTGTCAG
RHOAGAP-TMF	TTAACGATGTCCAACCCGTCT
RHOAGAP-TMP	CCCACCAGGGTCCTTTTGACACTGC
RHOAGAP-TMR	GAGTGCAGAGGAGGGCTGTT
CXCL12	Homo sapiens chemokine (C-X-C motif) ligand 12 (stromal cell-derived factor 1) (CXCL12), mRNA	NM_000609.3, NM_199168.1
SDF1b-RTF	AGGTCGTGGTCGTGCTGGTC
SDF1b-RTR	GCTTCGGGTCAATGCACACT
SDF1b-TMF	CATGCCGATTCTTCGAAAGC
SDF1b-TMP	ATGTTGCCAGAGCCAACGTCAAGCA
SDF1b-TMR	CAGTTTGGAGTGTTGAGAATTTTGA
TCF7	Homo sapiens transcription factor 7 (T-cell specific, HMG-box) (TCF7), mRNA	NM_003202
TCF1-RTF	CTGCACAAGGCCAATCAGC
TCF1-RTR	ACCAGAACCTAGCATCAAGGATG
TCF1-TMF	GAACATTTCAACAGCCCACATC
TCF1-TMP	CCCTGCACCTGCGGACATCAGC
TCF1-TMR	AGAGGCCTGTGAACTTGCTTCT
TEK	Homo sapiens TEK tyrosine kinase, endothelial (venous malformations, multiple cutaneous and mucosal) (TEK), mRNA	NM_000459
TIE2-RTF	GTACCTGGCCATTGAGTACGC
TIE2-RTR	GTGTGGACGCGGTGCTATT
TIE2-TMF	GCCCCATGGAAACCTTCTG
TIE2-TMP	ACTTCCTTCGCAAGAGCCGTGTGC
TIE2-TMR	AAATGCTGGGTCCGTCTCC
ITGA4	Homo sapiens integrin, alpha 4 (antigen CD49D, alpha 4 subunit of VLA-4 receptor) (ITGA4), mRNA	NM_000885
VLA4-RTF	TCTTCCCTCTCTCCTTCCTTTAGC
VLA4-RTR	CCTCGCTTCCCAAGCCAT
VLA4-TMF	TGCGCCTCATCTCTTGGG
VLA4-TMP	AACCGTCGCATCCCGTGCAACTT
VLA4-TMR	CAACACTAAGCGGCCACTACC
CTGF	Homo sapiens connective tissue growth factor (CTGF), mRNA	NM_001901
CTGF-RTF	TCGCGGCTTACCGACTG
CTGF-RTR	CAGGAGGCGTTGTCATTGGT
CTGF-TMF	GTTTGGCCCAGACCCAACT
CTGF-TMP	TGATTAGAGCCAACTGCCTGGTCCAGA
CTGF-TMR	GGAACAGGCGCTCCACTCT
MMP11	Homo sapiens matrix metalloproteinase 11 (stromelysin 3) (MMP11), mRNA	NM_005940
MMP11-RTF	CGCAACCGACAGAAGAGGTT
MMP11-RTR	ACCTTTAGGGCCTCTGCCAT
MMP11-TMF	CGACAGAAGAGGTTCGTGCTT
MMP11-TMP	CTGGCGGGCGCTGGGAGAA
MMP11-TMR	GGATCCTGTAGGTGAGGTCCG
F2RL1	Homo sapiens coagulation factor II (thrombin) receptor-like 1 (F2RL1), mRNA	NM_005242
PAR-2-RTF	TTGCCATTGGCATCTCCCT
PAR-2-RTR	TGACAGGTCGTGATGTTCAGG
PAR-2-TMF	TGCTGATTCTGCTGGTCACC
PAR-2-TMP	TCCCTTTGTATGTCGTGAAGCAGACCATCTT
PAR-2-TMR	CGTGATGTTCAGGGCAGGA
SERPINE1	Homo sapiens serine (or cysteine) proteinase inhibitor, clade E (nexin, plasminogen activator inhibitor type 1), member 1 (SERPINE1), mRNA	NM_000602
SERPINE1-RTF	CCCTCTACTTCAACGGCCAG
SERPINE1-RTR	TCTGAGCCATCATGGGCAC
SERPINE1-TMF	AAGACTCCCTTCCCCGACTC
SERPINE1-TMP	CACCCACCGCCGCCTCTTCC
SERPINE1-TMR	ACAGTGCTGCCGTCTGATTTG
VEGFB	Homo sapiens vascular endothelial growth factor B (VEGFB), mRNA	NM_003377
VEGFB-RTF	CTAAGAACAAAAGCGACCCATTC
VEGFB-RTR	GAAAAGCACTCTGTACAAAGCCTG
VEGFB-TMF	GACGATGGCCTGGAGTGTGT
VEGFB-TMP	CACTGGGCAGCACCAAGTCCGG
VEGFB-TMR	ACCGGATCATGAGGATCTGC
VEGFC	Homo sapiens vascular endothelial growth factor C (VEGFC), mRNA	NM_005429
VEGFC-RTF	TACCACAGTGTCAGGCAGCG
VEGFC-RTR	CTCCAGCATCCGAGGAAAAC
VEGFC-TMF	TGTCAGGCAGCGAACAAGAC
VEGFC-TMP	TGCCCCACCAATTACATGTGGAATAATCAC
VEGFC-TMR	CTGAGCCAGGCATCTGCAG
ATP1B1	Homo sapiens ATPase, Na+/K+ transporting, beta 1 polypeptide (ATP1B1), mRNA	NM_001677
NA,K-ATPASE-B1-RTF	GACCGGTGGCAGTTGGTTTA
NA,K-ATPASE-B1-RTR	TCTGTGTTAATCCTGGCGGG
NA,K-ATPASE-B1-TMF	GCCTGGCTGGCATCTTCA
NA,K-ATPASE-B1-TMP	CGGAACCATCCAAGTGATGCTGCTC
NA,K-ATPASE-B1-TMR	TGTGGGCTTAAATTCACTGATGG
ATP1B2	Homo sapiens ATPase, Na+/K+ transporting, beta 2 polypeptide (ATP1B2), mRNA	NM_001678
NA,K-ATPASE-B2-RTF	TCCAAGCCCAAAAGAATGATG
NA,K-ATPASE-B2-RTR	CAATGCCGGAGCAGTTGC
NA,K-ATPASE-B2-TMF	CCCTGGGCGCTATTACGAA
NA,K-ATPASE-B2-TMP	AGCCAGATAATGGAGTCCTCAACTACCCCA
NA,K-ATPASE-B2-TMR	GTTGAATTGGCAGGCACGT
XARG2	Homo sapiens anterior gradient 2 (Xenepus laevis) homolog (AGR2), mRNA	NM_006408
XARG2-RTF	CAAACCTGGAGCCAAAAAGG
XARG2-RTR	CTGTGTGGGCACTCATCCAA
XARG2-TMF	CTGGAGCCAAAAAGGACACAA
XARG2-TMP	ACTCTCGACCCAAACTGCCCCAGAC
XARG2-TMR	GTCACCCCAACCTCTGGAGA
VIL2	Homo sapiens villin 2 (ezrin) (VIL2), mRNA	NM_003379
EZRIN-RTF	CCCTCAAAGAGTGATGGACCA
EZRIN-RTR	ATATTCAGTCCAAGGGCATCAAC
EZRIN-TMF	TTACCAGGGACCAGTGGGAG
EZRIN-TMP	CGCATGCCACACCTGGATCCG
EZRIN-TMR	TTGAGCATCCCACGGTGTT
MEOX2	Homo sapiens mesenchyme homeo box 2 (growth arrest-specific homeo box) (MEOX2), mRNA	NM_005924
GAX-RTF	TCACCAGACTGAGGCGATACG
GAX-RTR	CAGTTCCTTTTCCCGAGCC
GAX-TMF	ACAGGTGAAAGTCTGGTTCCAAA
GAX-TMP	CTTTACCCTCTTCCACTTCATCCGCCTG
GAX-TMR	GCAGCTCCTTGCTGTCCAC
IL6ST	Homo sapiens interleukin 6 signal transducer (gp130, oncostatin M receptor) (IL6ST), mRNA	NM_002184
GP130-RTF	ATGGTACCGTGCATCGCAC
GP130-RTR	GAACATCAACAGGAAGTTGGTCC
GP130-TMF	GCCCTGAATCCATAAAGGCA
GP130-TMP	CCTTAAACAAGCTCCACCTTCCAAAGGACC
GP130-TMR	CCCTACTTTTTTTGTCCGAACAGT
SPINT2	Homo sapiens serine protease inhibitor, Kunitz type, 2 (SPINT2), mRNA	NM_021102
SPINT2-RTF	TCCCAGAAGGCAGGATTCTG
SPINT2-RTR	TCCACGTCAAAGTACCAGCGT
SPINT2-TMF	GAAGAATACTGCACCGCCAAC
SPINT2-TMP	CAGTCACTGGGCCTTGCCGTGC
SPINT2-TMR	AAGTACCAGCGTGGGAAGGA
BCL2A	Homo sapiens B-cell CLL/lymphoma 2 (BCL2), nuclear gene encoding mitochondrial protein, transcript variant beta, mRNA	NM_000657
BCL2A-RTF	GCCCCAAAAGGAGAAGAACAT
BCL2A-RTR	TTCTGCCCCTGCCAAATCT
BCL2A-TMF	GCTGCACAAATACTCCGCAA
BCL2A-TMP	CCCTGTCAGCTGTCATTCTGGCCTCT
BCL2A-TMR	GACGACCCGATGGCCAT
ITGB7	Homo sapiens integrin, beta 7 (ITGB7), mRNA	NM_000889
ITBG7-RTF	TGGAGTTGCACACGCTGTGT
ITBG7-RTR	GACAGCTCTGCCACAGAGCA
ITBG7-TMF	TGGCCAGGGACACCTACAAT
ITBG7-TMP	CCTGGCCGCCTAGGTCGGCTC
ITBG7-TMR	GACAGCTCTGCCACAGAGCA
ADORA2A	Homo sapiens adenosine A2a receptor (ADORA2A), mRNA	NM_000675
ADR2-RTF	CTGGCTGCCCCTACACATCA
ADR2-RTR	ACTGCCATGAGCTGCCAAGA
ADR2-TMF	TCCCACACCAATTCGGTTGT
ADR2-TMP	TCCCTTCATCTACGCCTACCGTATCCG
ADR2-TMR	GGAAGGTCTGGCGGAACTC
SLPI	Homo sapiens secretory leukocyte protease inhibitor (antileukoproteinase) (SLPI), mRNA	NM_003064
SLPI-RTF	CCAGAGTGACTGGCAGTGTCC
SLPI-RTR	CACTTCCCAGGCTTCCTCCT
SLPI-TMF	GTCCTGACACTTGTGGCATCA
SLPI-TMP	TGCCTGGATCCTGTTGACACCCC
SLPI-TMR	GGCTTCCTCCTTGTTGGGTT
PPP3CA	Homo sapiens protein phosphatase 3 (formerly 2B), catalytic subunit, alpha isoform (calcineurin A alpha) (PPP3CA), mRNA	NM_000944
CALCINEURIN-RTF	CCCGGAAAGAGGTGATAAGGA
CALCINEURIN-RTR	ACAGTAGCGCTTTGCAGGGT
CALCINEURIN-TMF	CTTGACCCCAACTGGCATG
CALCINEURIN-TMP	CCTCCAGAAAGTACTCCGCTGGGGA
CALCINEURIN-TMR	CGCTTTGCAGGGTTTGCTT
KCNA5	Homo sapiens potassium voltage-gated channel, shaker-related subfamily, member 5 (KCNA5), mRNA	NM_002234
PCN1-RTF	TTCATCGTGGAGACCACGTG
PCN1-RTR	GATGACTCGGAGGATGGCC
PCN1-TMF	ACGTGCGTCATCTGGTTCAC
PCN1-TMP	CTGCTCGTGCGCTTCTTCGCC
PCN1-TMR	GAGAACCCTGCCTTGCTGG
LOH11CR2A	Homo sapiens loss of heterozygosity, 11, chromosomal region 2, gene A (LOH11CR2A), mRNA	NM_014622
LOHIICR2A-RTF	CTACAACCCAAGCCTGATGTCA
LOHIICR2A-RTR	CAAGGCTAAGGTTCAATGCATCT
LOHIICR2A-TMF	CCCAAGCCTGATGTCAACCT
LOHIICR2A-TMP	CCATTCACCGCCTTGCTGCCAA
LOHIICR2A-TMR	TCTCCCTGAGGCCCATGTC
GPNMB	Homo sapiens glycoprotein (transmembrane) nmb (GPNMB), mRNA	NM_002510
GMNMB-RTF	GCTGCTTGGCCATATTTGTCA
GMNMB-RTR	GGAAGAACACGGCTTTTGCA
GMNMB-TMF	AACACAAGGAATACAACCCAATAGAA
GMNMB-TMP	CCTTTGCTTCTGACCACATTCCCAGGACTAT
GMNMB-TMR	GCACGGTTGAGAAAGACACTCA
BAX	Homo sapiens BCL2-associated X protein (BAX), mRNA	NM_004324
BAX (II)-RTF	TGGAGCTGCAGAGGATGATTG
BAX (II)-RTR	CCAGTTGAAGTTGCCGTCAGA
BAX (II)-TMF	CCGCCGTGGACACAGACT
BAX (II)-TMP	CTGCCACTCGGAAAAAGACCTCTCGG
BAX (II)-TMR	TTGCCGTCAGAAAACATGTCA
PRSS22	Homo sapiens protease, serine, 22 (PRSS22), mRNA	NM_022119
PRSS22-RTF	GCCCATCTGCCTACCTGATG
PRSS22-RTR	CGATGATAGGAACCTTCAGCTTCT
PRSS22-TMF	TCTGCCTACCTGATGCCTCTATC
PRSS22-TMP	CCCAGCCTGAGATCCAGCAGTGG
PRSS22-TMR	GGGAACTCCATCTTGGATGCT
ADAM12	Homo sapiens a disintegrin and metalloproteinase domain 12 (meltrin alpha) (ADAM12), transcript variant 1, mRNA	NM_003474
ADAM12-RTF	GGGAGCCAGAGGAATGTATGAA
ADAM12-RTR	GGAGTCCCTGCACGCTGTT
ADAM12-TMF	TGCAATGCCACCACCTGTAC
ADAM12-TMP	CGCACACAGCGTCCGGCTT
ADAM12-TMR	CTTCACAGCACAGCCCATGT
ANGPT1	Homo sapiens angiopoietin 1 (ANGPT1), mRNA	NM_001146
ANGPT1 (b)-RTF	GAGCCGTTTGAGTTCACAAGAGT
ANGPT1 (b)-RTR	CACAGCAAGCTCAGCAGTTTCT
ANGPT1 (b)-TMF	TGCTCACGTGGCTCGACTAT
ANGPT1 (b)-TMP	ACTCCACTGACTGTCGGGCTTT
ANGPT1 (b)-TMR	AGCTCAGCAGTTTCTTCCCTTTT
PI	Homo sapiens serine (or cysteine) proteinase inhibitor, clade A (alpha-1 antiproteinase, antitrypsin), member 1 (SERPINA1), mRNA	NM_000295
A1PI-RTF	TTTAACATCCAGCACTGTAAGAAGCT
A1PI-RTR	TGATATCGTGGGTGAGTTCATTTT
A1PI-TMF	CCAGCTGGGTACTGCTAATGAA
A1PI-TMP	TACCTGGGCAATGCCACCGCC
A1PI-TMR	CCCCTCATCAGGTAGGAAGAAGA
TFF1	Homo sapiens trefoil factor 1 (breast cancer, estrogen-inducible sequence expressed in) (TFF1), mRNA	NM_003225
TFF1-RTF	GCCCAGACAGAGACGTGTACAG
TFF1-RTR	CGAACGGTGTCGTCGAAAC
TFF1-TMF	CGTGAAAGACAGAATTGTGGTTTT
TFF1-TMP	TGTCACGCCCTCCCAGTGTGCA
TFF1-TMR	CGTCGAAACAGCAGCCCTTA
CLDN3	Homo sapiens claudin 3 (CLDN3), mRNA	NM_001306
CLAUDIN3-RTF	ATCATCACGTCGCAGAACATCT
CLAUDIN3-RTR	AGCGAGTCGTACACCTTGCA
CLAUDIN3-TMF	TGGGAGGGCCTGTGGAT
CLAUDIN3-TMP	CCGGTGCTCTGCACCACGCA
CLAUDIN3-TMR	TCGTACACCTTGCACTGCATCT
FUT1	Homo sapiens fucosyltransferase 1 (galactoside 2-alpha-L-fucosyltransferase, Bombay phenotype included) (FUT1), mRNA	NM_000148
FUT1-RTF	TGAGGGATCACTGCCAAAATG
FUT1-RTR	GCAACCTGAACTCACACCCAATA
FUT1-TMF	GGATCACTGCCAAAATGGTACA
FUT1-TMP	CAGAACTTTCCAGGGATCCAGGGACAC
FUT1-TMR	TGGAGCTCTTGGCAGTTTATGA
FUT6	Homo sapiens fucosyltransferase 6 (alpha (1,3) fucosyltransferase) (FUT6), mRNA	NM_000150
FUT6-RTF	TAATCACCGCACCGTTTCC
FUT6-RTR	GCCAGGATGGTCTCGATCTC
FUT6-TMF	ACTGCAAAGAAAACCAATGATGAG
FUT6-TMP	CGGTGGCTCACACCTGTAATCCCAG
FUT6-TMR	TCTCGATCTCCTGACCTTGTGA
G6PT1	Homo sapiens glucose-6-phosphatase, transport (glucose-6-phosphate) protein 1 (G6PT1), mRNA	NM_001467
G6PT1-RTF	CGAGGAAGCCAAGGGCTTAG
G6PT1-RTR	CTGTCCGTGCCGTTAGTCTCT
G6PT1-TMF	CATGTACCTCTTCCGGGTAACAG
G6PT1-TMP	ACCAGTGACTCCCCCAAGCTCTGGAT
G6PT1-TMR	ACCAAATACAGCTCCCAATACCA
ERBB3	Homo sapiens v-erb-b2 erythroblastic leukemia viral oncogene homolog 3 (avian) (ERBB3), mRNA	NM_001982
HER3-RTF	GAGGAAGAGGATGTCAACGGTTA
HER3-RTR	CAGAACTGAGACCCACTGAAGAAA
HER3-TMF	CGGTTATGTCATGCCAGATACAC
HER3-TMP	CTCAAAGGTACTCCCTCCTCCCGGG
HER3-TMR	GAACTGAGACCCACTGAAGAAAGG
LDLR	Homo sapiens low density lipoprotein receptor (familial hypercholesterolemia) (LDLR), mRNA	NM_000527
LDLR-RTF	CGTGAATATCGAGAACTGCCATT
LDLR-RTR	GCCTCACCGTGCATGTTTTAA
LDLR-TMF	TTTATGTCCGCCCACCTAGTG
LDLR-TMP	CCAAGCCATTCACTTCCCCAATC
LDLR-TMR	CCTCACCGTGCATGTTTTAAAC
MAPK14	Homo sapiens mitogen-activated protein kinase 14 (MAPK14), mRNA	NM_001315
MAPK14-RTF	GAACCAGTGGCCGATCCTTA
MAPK14-RTR	ATTTGGAGAGTTCCCGTGAAAA
MAPK14-TMF	GAGTGGAAAAGCCTGACCTATGA
MAPK14-TMP	AGTCATCAGCTTTGTGCCACCACCC
MAPK14-TMR	GGACTCCATCTCTTCTTGGTCAA
MARCKS	Homo sapiens myristoylated alanine-rich protein kinase C substrate (MARCKS), mRNA	NM_002356
MARCS-RTF	CCTCCCCACAGATCCCATCT
MARCS-RTR	AAAGAGAAACAAGGCAGAGGAAGA
MARCS-TMF	CACAGATCCCATCTCAAATCATTC
MARCS-TMP	ACCATTCCAACAGGTCGAGGAGAGCTTAAAC
MARCS-TMR	AGAGAAACAAGGCAGAGGAAGAAG
SLC12A3	Homo sapiens solute carrier family 12 (sodium/chloride transporters), member 3 (SLC12A3), mRNA	NM_000339
SLC12a3-RTF	GCGGGAGGGACTCAACGT
SLC12a3-RTR	TCTGGCGCTGGCTTCCT
SLC12a3-TMF	ATGATGCAGGCGCACATTAA
SLC12a3-TMP	TCCTCCGCTGGGTCAAACACGG
SLC12a3-TMR	CTGGCGCTGGCTTCCTT
SLC16A3	Homo sapiens solute carrier family 16 (monocarboxylic acid transporters), member 3 (SLC16A3), mRNA	NM_004207.1
SLC16A3-RTF	CTCTGCAGTGTGTGCGTGAA
SLC16A3-RTR	GATGACCCCAGTGGTGAGGTA
SLC16A3-TMF	CTCTGCAGTGTGTGCGTGAA
SLC16A3-TMP	TCCTTTTGCCGGAGCATCATCCAG
SLC16A3-TMR	ATGACCCCAGTGGTGAGGTAGA
PLA2G4A	Homo sapiens phospholipase A2, group IVA (cytosolic, calcium-dependent) (PLA2G4A), mRNA	NM_024420.1
PLA2-RTF	AGAACACATAAGGGAGAGCATGAAG
PLA2-RTR	AACGTAGGTAGCACAATCCAGAATTC
PLA2-TMF	TCCAAAGAATAGTGAAGGATTGCAT
PLA2-TMP	CTGCACGTGATGTGCCTGTGGTAGC
PLA2-TMR	CCCCCACCTGAACCCAATAT
MADH4	Homo sapiens MAD, mothers against decapentaplegic hoomolog 4 (Drosophila)(MADH4)	NM_005359.2
SMAD4-RTF	CACCAAGTAATCGTGCATCGA
SMAD4-RTR	GACTTGTGGAAGCCACAGGAAT
SMAD4-TMF	GCTCTGTTAGCCCCATCTGAGT
SMAD4-TMP	TGCTACCAGCACTGCCAACTTTCCCA
SMAD4-TMR	TTGTGGAAGCCACAGGAATG
GPX3	Homo sapiens glutathione peroxidase 3 (plasma)(GPX3)	NM_002084.2
GPX3-RTF	AGAAATCCGTGTCTCCAACCA
GPX3-RTR	CATACCTGTAGGCATGTGTGTAAACA
GPX3-TMF	CAGACCCCTTTCCTATCACTCAA
GPX3-TMP	CCAGCCTGGCACAAATGGATGCA
GPX3-TMR	TGCCTGGCAGTACACAGAACTG
GLRX	Homo sapiens glutaredoxin (thioltransferase) (GLRX)	NM_002064.1
GRLX-RTF	AAGCAGATTGGAGCTCTGCAGTA
GRLX-RTR	TGCTGTCATCATTTGCAATGC
GRLX-TMF	GGAGCTCTGCAGTAACCACAGAA
GRLX-TMP	AGGCCCCATGCTGACGTCCCTC
GRLX-TMR	CAATGCCATCCAGCTCTTGA
S100A4	Homo sapiens S100 calcium binding protein A4 (S100A4) transcript variant 1, mRNA	NM_002961
S100A4-RTF	GACAGCAACAGGGACAACGA
S100A4-RTR	GGGAAGCCTTCAAAGAATTCG
S100A4-TMF	GGGACAACGAGGTGGACTTC
S100A4-TMP	ACTGTGTCTTCCTGTCCTGCATCGCC
S100A4-TMR	CCTTCAAAGAATTCGTTACACATCA
CD1a	Homo sapiens CD1A antigen, a polypeptide (CD1A), mRNA	NM_001763.1
CD1a(b)-RTF
CD1a(b)-RTR
CD1a(b)-TMF
CD1a(b)-TMP
CD1a(b)-TMR
CX3CR1	Homo sapiens chemokine (C-X3-C) motif receptor 1 (CXC3CR1)	NM_001337
CX3CR1-RTF	CATGACACAGCTTTATCACCAGAGA
CX3CR1-RTR	CCCACCCATCCAACTTCTTG
CX3CR1-TMF	TTCCCAGGGAAGTGCTCTGAT
CX3CR1-TMP	CACCTTCCAGGGATGGGCACCTG
CX3CR1-TMR	TTATATATCCCTTCCCCATGGATAAC
BIRC3	Homo sapiens baculoviral IAP repeat-containing 3 (BIRC3), mRNA	NM_001165
BIRC3-RTF	GTGATGGTGGACTCAGGTGTTG
BIRC3-RTR	GCTTGAACTTGACGGATGAACTC
BIRC3-TMF	GGACTCAGGTGTTGGGAATCTG
BIRC3-TMP	AGATGATCCATGGGTTCAACATGCCAA
BIRC3-TMR	CAAGTACTCACACCTTGGAAACCA
RB1	Homo sapiens retinoblastoma 1 (including osteosarcoma) (RB1), mRNA	NM_000321
RB1-RTF	AACAATCAAAGGACCGAGAAGGA
RB1-RTR	CACGCGTAGTTGAACCTTTTTTC
RB1-TMF	GGACCGAGAAGGACCAACTG
RB1-TMP	TCACCTTGAATCTGCTTGTCCTC
RB1-TMR	CAGTGTGATTATTCTGGAGAGGAAGA
CCNA2	Homo sapiens cyclin A2 (CCNA2), mRNA	NM_001237
CCNA2-RTF	AAGAAGCCAGCTGAATCTCAAAA
CCNA2-RTR	GATAATCAAGAGGGACCAATGGTTT
CCNA2-TMF	TGAAGATGCCCTGGCTTTTAA
CCNA2-TMP	TCAGCCATTAGTTTACCTGGACCC
CCNA2-TMR	TCAAGAGGGACCAATGGTTTTC
CD9	Homo sapiens CD9 antigen (p24) (CD9), mRNA.	NM_001769
CD9-RTF	GGCGCCCTCATGATGCT
CD9-RTR	CCAGATGGCCGCAGCTAT
CD9-TMF	AGTGCATGCTGGGACTGTTCT
CD9-TMP	CGGCTTCCTCTTGGTGATATTCGCC
CD9-TMR	GATGGCCGCAGCTATTTCAA
TP53BP1	Homo sapiens tumor protein p53 binding protein, 1 (TP53BP1), mRNA	NM_005657
TP53BP1-RTF	TGTTTCTGGGCTACGCATTTC
TP53BP1-RTR	TCGAAGCTGGGATTCTGTATACTG
TP53BP1-TMF	TCTCCTTACCATGGCCACAAC
TP53BP1-TMP	TGACAAGTTGGCCAGCCGCTCC
TP53BP1-TMR	CCTGTAGGACCATCTGGCAGTT
CFLAR	Homo sapiens CASP8 and FADD-like apoptosis regulator (CFLAR), mRNA	NM_003879
CFLAR-RTF	GCCGGCTATTGGACTTTTGTC
CFLAR-RTR	GGAAGGCGCACCCAAGAT
CFLAR-TMF	GATCGCCCAGCACCAAGT
CFLAR-TMP	CGCTTCCAGGCTTTCGGTTTCTTTG
CFLAR-TMR	GAAGGCGCACCCAAGATG
RAF1	Homo sapiens v-raf-1 muring leukemia viral oncogene homolog 1 (RAF1), mRNA	NM_002880
RA1-RTF	GAATGCAGGATAACAACCCATTC
RA1-RTR	TCTGATCTCGGTTGTTGATGTGA
RA1-TMF	GCAGGATAACAACCCATTCAGTT
RA1-TMP	CCAGTCGGATGTCTACTCCTATGGCATCG
RA1-TMR	CCCCCGTCATCAGTTCATACA
AMBP	Homo sapiens alpha-1-microglobulin/bikunin precursor (AMBP), mRNA	NM_001633
AMBP-RTF	CAGGAACCAGAGCCCATCTTAA
AMBP-RTR	GCCGCCGTACTGGAAAGTC
AMBP-TMF	GCCCATCTTAATCCCGAGAGT
AMBP-TMP	TCTTGGGGTAGCACAGCCCTCCG
AMBP-TMR	CCACCCCCTGATCCTTCCT
IGFBP5	Homo sapiens insulin-like growth factor binding protein 5 (IGFBP5), mRNA	NM_000599
IGFBP5-RTF	CTACCGCGAGCAAGTCAAGAT
IGFBP5-RTR	TGGACTGGGTCAGCTTCTTTCT
IGFBP5-TMF	ATCTTCCGGCCCAAACACA
IGFBP5-TMP	CGCATCTCCGAGCTGAAGGCTGAA
IGFBP5-TMR	CTTTCTGCGGTCCTTCTTCACT
CDC2	Homo sapiens cell division cycle 2, G1 to S and G2 to M (CDC2), transcript variant 1, mRNA	NM_001786
CDC2-RTF	TGCTCTCGAAAATGTTAATCTATGATC
CDC2-RTR	TGTCAGAAAGCTACATCTTCTTAATCTGAT
CDC2-TMF	AATCTATGATCCAGCCAAACGAA
CDC2-TMP	TTCTGGCAAAATGGCA CTGAATCATCC
CDC2-TMR	ACATCTTCTTAATCTGATTGTCCAAATC
TNFRSF1B	Homo sapiens tumor necrosis factor receptor superfamily, member 1B (TNFRSF1B), mRNA	NM_001066
TNFRSF1B-RTF	CAAGCCAGCTCCACAATGG
TNFRSF1B-RTR	TGTGACCGAAAGGCACATTC
TNFRSF1B-TMF	CAAGCCAGCTCCACAATGG
TNFRSF1B-TMP	CCCCTCGGAGTCCCCGAAGGAC
TNFRSF1B-TMR	TGACCGAAAGGCACATTCCT
RAB1	Homo sapiens RAB1A, member RAS oncogene family (RAB1A), mRNA	NM_004161
RAB1A-RTF	CAGCAGGCCAGGAAAGATTT
RAB1A-RTR	AACATTATTGAAGGACTCCTGATCTGT
RAB1A-TMF	TTTCGAACAATCACCTCCAGTTATT
RAB1A-TMP	CACAACTATGATGCCATGGGCTCCTCTG
RAB1A-TMR	AAGGACTCCTGATCTGTCACATCA
Caspase 3	Homo sapiens caspase 3, apoptosis-related cysteine protease (CASP3), transcript variant beta, mRNA	NM_032991
CASP3-RTF	GGTTATTATTCTTGGCGAAATTCAA
CASP3-RTR	CTGTTGCCACCTTTCGGTTAA
CASP3-TMF	TGGTTCATCCAGTCGCTTTG
CASP3-TMP	CCATGCTGAAACAGTATGCCGACAAGC
CASP3-TMR	CCCGGGTAAGAATGTGCATAA
HMBS	Homo sapiens hydroxymethylbilane synthase (HMBS), mRNA	NM_000190
HMBS-RTF	AAGAGACCATGCAGGCTACCA
HMBS-RTR	GGGCCCTCGTGGAATGTTA
HMBS-TMF	CCATGCAGGCTACCATCCAT
HMBS-TMP	TGCCCAGCATGAAGATGGCCC
HMBS-TMR	CCTACCAACTGTGGGTCATCCT
Connexin 43	Homo sapiens gap junction protein, alpha 1, 43kDa (connexin 43) (GJA1), mRNA	NM_000165
CX43-RTF	AAGGATCGGGTTAAGGGAAAGA
CX43-RTR	TGAGGAGCAGCCATTGAAATAAG
CX43-TMF	GGGAAAGAGCGACCCTTACC
CX43-TMP	ACCAGTGGTGCGCTGAGCCCTG
CX43-TMR	CATATTTTTGAGACCCA CAGTCTTTG
SMO	Homo sapiens smoothened homolog (Drosophila) (SMO), mRNA	NM_005631
SMO-RTF	AACCCATCTTTTGTTCTCCTATATCC
SMO-RTR	TGGGTCCTCATCAACAAAAAGG
SMO-TMF	CTCCTTCTCCTGTTCCATTTCAGT
SMO-TMP	CAGTTTCAGCGGTGCCAACCTCTTTG
SMO-TMR	GGTCCTCATCAACAAAAAGGAAAC
CCND1	Homo sapiens cyclin D1 (PRAD: parathyroid adenomatosis 1) (CCND1), mRNA	NM_053056
CCND1-RTF	CCCGCTGGCCATGAACTA
CCND1-RTR	TCGGTGTAGATGCACAGCTTCT
CCND1-TMF	GCATGTTCGTGGCCTCTAAGA
CCND1-TMP	AAGGAGACCATCCCCCTGACGGC
CCND1-TMR	CGGTGTAGATGCACAGCTTCTC
TRIF	Homo sapiens TIR domain containing adaptor inducing interferon-beta (TRIF), mRNA	NM_014261
TRIF-RTF	TCCCTGATACCCCCGCA
TRIF-RTR	GGGTTTTTGACCGGCTCC
TRIF-TMF	GCTCCAGAAACCAGCACCAA
TRIF-TMP	CCCTCGGTGCACTCCACTGGGT
TRIF-TMR	GTTTTTGACCGGCTCCAGAA
HEXA	Homo sapiens hexosaminidase A (alpha polypeptide) (HEXA), mRNA	NM_000520
HEXA-RTF	GGGCTGTTGCCGAAAGG
HEXA-RTR	GTCTGTTCAAACTCCTGCTCACA
HEXA-TMF	GACATCTGACCTGACATTTGCCTAT
HEXA-TMP	AACGTTTGTCACACTTCCGCTG
HEXA-TMR	CACCTCGCCTCAGCAACTC
FUCA1	Homo sapiens fucosidase, alpha-L- 1, tissue (FUCA1), mRNA	NM_000147
FUCA1-RTF	GCCACAGAGCTTGCCAGATC
FUCA1-RTR	TCAGAAGATAGTTGCCTCCCAAAC
FUCA1-TMF	CACAGAGCTTGCCAGATCACA
FUCA1-TMP	ATGTGCACCAGCATTGACAAGTTT
FUCA1-TMR	TGCCATGTCACGACGATAGC
TNFSF4	Homo sapiens tumor necrosis factor (ligand) superfamily, member 4 (tax-transcriptionally activated glycoprotein 1, 34kDa) (TNFSF4), mRNA	NM_003326.2
TNFSF4-RTF	AGGAGCCCCTCTTCCAACTG
TNFSF4-RTR	CCATCAGCCCCTCAAAGGA
TNFSF4-TMF	TGACAATACCTCCCTGGATGACT
TNFSF4-TMP	AATCAGTTCTCCGCCATTCACATG
TNFSF4-TMR	GCCCCTCAAAGGACACAGAA
CKTSF1B1	Homo sapiens cysteine knot superfamily 1, BMP antagonist 1 (CKTSF1B1)	NM_013372.4
CKTSF1B1-RTF	CTGAAGCGAGACTGGTGCAA
CKTSF1B1-RTR	TAACAGAAGCGGTTGATGATGGT
CKTSF1B1-TMF	GCAAAACCCAGCCGCTTAA
CKTSF1B1-TMP	AGACCATCCACGAGGAAGGCTGC
CKTSF1B1-TMR	GGTTGATGATGGTGCGACTGT
ID2	Homo sapiens inhibitor of DNA binding 2, dominant negative helix-loop-helix protein (ID2)	NM_002166.4
ID2-RTF	CCTGGACTCGCATCCCACTA
ID2-RTR	TGCAAGGACAGGATGCTGATAT
ID2-TMF	TGGACTCGCATCCCACTATTG
ID2-TMP	AGCCTGCATCACCAGAGACCCGG
ID2-TMR	CCTGGACGCCTGGTTCTG
LRP4	Homo sapiens low density lipoprotein receptor-related protein 4 (LRP4), mRNA, predicted	XM_035037.4
LRP4-RTF	CAACCCCTCCTACCGAACATC
LRP4-RTR	GTCAGGCCCTCCCTCTTTCTTA
LRP4-TMF	TGAAGCAATCCCCAAACCA
LRP4-TMP	AGTTATGGTCAGGCCCTCCCTCTTTCT
LRP4-TMR	GGAGGCAGATTCCCTCTACGA
FGFR1-1	Homo sapiens fibroblast growth factor receptor 1 (fms-related tyrosine kinase 2, Pfeiffer syndrome) (FGFR1), transcript variant 1, mRNA	NM_000604
FGFR1-1-RTF	CACGGGACATTCACCACATC
FGFR1-1-RTR	CCCGAAAGACCACACATCACT
FGFR1-1-TMF	CACGGGACATTCACCACATC
FGFR1-1-TMP	CTATAAAAAGACAACCAACGGCCGACTGC
FGFR1-1-TMR	GGGTGCCATCCACTTCACA
Col4A	Homo sapiens collagen, type IV, alpha 1 (COL4A1), mRNA	NM_001845.2
Col4A-RTF	GTATTTTCACACGTAAGCACATTCG
Col4A-RTR	TTAGTGAAATGTCATTTCAGGCCTAGT
Col4A-TMF	CCATTTCCGTGGTTTCTCATG
Col4A-TMP	CCTCAGCAGGGCATCGCATGG
Col4A-TMR	GGCCTAGTGGTCCGAATCTG
